# Supplementary material for: Synacinn™: Bacterial reverse mutation test data in five histidine-requiring strains of Salmonella Typhimurium
Source: Data Brief. 2021 May 7;36:107075. doi: 10.1016/j.dib.2021.107075 (PMC8142034; doi:10.1016/j.dib.2021.107075)
Supplement: Supplementary file 1 [file mmc1.xlsx]

## Sheet: Table 1S
	Data in Brief Table 1S: Identification of markers in Synacinn™ formulations for Mutagenicity assay 1 and 2 test in all dose strengths (Top, middle & bottom layers of 6.25, 12.5, 25 and 50 mg/mL).
	Formulation dose/Layers	Retention Time (Mutagenicity Assay 1)
		Gallic Acid	Catechin	Rosmarinic Acid	Andrographolide	Curcumin
	6.25 mg/mL	5.31	11.873	19.897	21.559	26.935
	Top-1
	6.25 mg/mL	5.315	11.863	19.902	21.548	26.947
	Top-2
	6.25 mg/mL	5.328	11.876	19.884	21.533	26.923
	Top-3
	6.25 mg/mL	5.304	11.902	19.908	21.544	26.948
	Middle-1
	6.25 mg/mL	5.308	11.836	19.915	21.562	26.958
	Middle-2
	6.25 mg/mL	5.302	11.859	19.897	21.538	26.934
	Middle-3
	6.25 mg/mL	5.296	11.81	19.884	21.534	26.919
	Bottom-1
	6.25 mg/mL	5.315	11.855	19.901	21.547	26.934
	Bottom-2
	6.25 mg/mL	5.301	11.846	19.897	21.545	26.933
	Bottom-3
	12.5 mg/mL	5.316	11.91	19.906	21.54	26.938
	Top-1
	12.5 mg/mL	5.273	11.889	19.895	21.541	26.928
	Top-2
	12.5 mg/mL	5.288	11.859	19.9	21.542	26.929
	Top-3
	12.5 mg/mL	5.291	11.874	19.899	21.547	26.921
	Middle-1
	12.5 mg/mL	5.287	11.828	19.893	21.544	26.909
	Middle-2
	12.5 mg/mL	5.289	11.866	19.905	21.555	26.93
	Middle-3
	12.5 mg/mL	5.299	11.792	19.899	21.548	26.926
	Bottom-1
	12.5 mg/mL	5.283	11.888	19.897	21.545	26.916
	Bottom-2
	12.5 mg/mL	5.287	11.82	19.897	21.543	26.909
	Bottom-3
	25 mg/mL	5.233	11.694	19.872	21.635	26.784
	Top-1
	25 mg/mL	5.212	11.668	19.862	21.625	26.779
	Top-2
	25 mg/mL	5.221	11.682	19.868	21.629	26.776
	Top-3
	25 mg/mL	5.223	11.685	19.871	21.637	26.786
	Middle-1
	25 mg/mL	5.236	11.699	19.883	21.644	26.802
	Middle-2
	25 mg/mL	5.221	11.679	19.871	21.633	26.771
	Middle-3
	25 mg/mL	5.235	11.699	19.879	21.641	26.806
	Bottom-1
	25 mg/mL	5.233	11.69	19.883	21.647	26.732
	Bottom-2
	25 mg/mL	5.23	11.699	19.873	21.636	26.795
	Bottom-3
	50 mg/mL	5.25	11.733	19.871	21.635	26.796
	Top-1
	50 mg/mL	5.223	11.704	19.874	21.636	26.797
	Top-2
	50 mg/mL	5.232	11.711	19.879	21.64	26.799
	Top-3
	50 mg/mL	5.234	11.721	19.886	21.651	26.814
	Middle-1
	50 mg/mL	5.232	11.7	19.87	21.636	26.784
	Middle-2
	50 mg/mL	5.22	11.698	19.868	21.633	26.774
	Middle-3
	50 mg/mL	5.228	11.708	19.871	21.639	26.804
	Bottom-1
	50 mg/mL	5.229	11.698	19.88	21.647	26.805
	Bottom-2
	50 mg/mL	5.224	11.695	19.868	21.634	26.778
	Bottom-3
	Formulation dose/Layers	Retention Time (Mutagenicity Assay 2)
		Gallic Acid	Catechin	Rosmarinic Acid	Andrographolide	Curcumin
	6.25 mg/mL	5.352	11.953	19.551	21.426	26.288
	Top-1
	6.25 mg/mL	5.353	11.954	19.554	21.43	26.292
	Top-2
	6.25 mg/mL	5.358	11.961	19.555	21.431	26.29
	Top-3
	6.25 mg/mL	5.36	11.965	19.55	21.429	26.286
	Middle-1
	6.25 mg/mL	5.355	11.961	19.557	21.434	26.292
	Middle-2
	6.25 mg/mL	5.368	11.965	19.552	21.434	26.289
	Middle-3
	6.25 mg/mL	5.373	11.973	19.571	21.45	26.301
	Bottom-1
	6.25 mg/mL	5.355	11.944	19.556	21.435	26.276
	Bottom-2
	6.25 mg/mL	5.352	11.934	19.549	21.426	26.264
	Bottom-3
	12.5 mg/mL	5.367	11.963	19.845	21.44	26.278
	Top-1
	12.5 mg/mL	5.333	11.931	19.831	21.426	26.263
	Top-2
	12.5 mg/mL	5.326	11.923	19.821	21.418	26.254
	Top-3
	12.5 mg/mL	5.325	11.928	19.833	21.43	26.27
	Middle-1
	12.5 mg/mL	5.32	11.916	19.817	21.413	26.251
	Middle-2
	12.5 mg/mL	5.318	11.914	19.821	21.418	26.255
	Middle-3
	12.5 mg/mL	5.318	11.914	19.826	21.419	26.258
	Bottom-1
	12.5 mg/mL	5.332	11.928	19.843	21.438	26.278
	Bottom-2
	12.5 mg/mL	5.334	11.922	19.843	21.436	26.274
	Bottom-3
	25 mg/mL	5.173	11.584	19.754	21.417	26.402
	Top-1
	25 mg/mL	5.166	11.565	19.745	21.41	26.394
	Top-2
	25 mg/mL	5.16	11.565	19.746	21.403	26.394
	Top-3
	25 mg/mL	5.165	11.586	19.757	21.397	26.404
	Middle-1
	25 mg/mL	5.168	11.585	19.752	21.386	26.393
	Middle-2
	25 mg/mL	5.17	11.574	19.75	21.38	26.39
	Middle-3
	25 mg/mL	5.164	11.566	19.75	21.378	26.389
	Bottom-1
	25 mg/mL	5.173	11.57	19.76	21.392	26.399
	Bottom-2
	25 mg/mL	5.152	11.549	19.737	21.365	26.37
	Bottom-3
	50 mg/mL	5.174	11.614	19.766	21.383	26.622
	Top-1
	50 mg/mL	5.183	11.618	19.768	21.386	26.421
	Top-2
	50 mg/mL	5.171	11.607	19.76	21.379	26.418
	Top-3
	50 mg/mL	5.175	11.605	19.767	21.391	26.432
	Middle-1
	50 mg/mL	5.165	11.601	19.758	21.387	26.421
	Middle-2
	50 mg/mL	5.163	11.588	19.75	21.382	26.411
	Middle-3
	50 mg/mL	5.166	11.602	19.758	21.399	26.415
	Bottom-1
	50 mg/mL	5.162	11.602	19.749	21.391	26.399
	Bottom-2
	50 mg/mL	5.166	11.59	19.754	21.407	26.403
	Bottom-3
